# Supplementary material for: Prevalence of Multimorbidity in Lithuania: Insights from National Health Insurance Fund Data
Source: J Cardiovasc Dev Dis. 2025 Jan 26;12(2):47. doi: 10.3390/jcdd12020047 (PMC11856744; doi:10.3390/jcdd12020047)
Supplement: Supplementary file 1 [file jcdd-12-00047-s001.zip]

Archive with 1 entries (1 files):
- jcdd-3426627-supplementary.pdf
